# Supplementary material for: Synthesis of dibenzoarsole derivatives from biarylborates via the twofold formation of C–As bonds using arsenium dication equivalents
Source: Chem Sci. 2025 Oct 10;16(45):21433–9. doi: 10.1039/d5sc05528h (PMC12522149; doi:10.1039/d5sc05528h)
Supplement: SC-016-D5SC05528H-s002 [file SC-016-D5SC05528H-s002.cif]

# Supplementary Information (SI) for Chemical Science.
# This journal is © The Royal Society of Chemistry 2025

####################################################################### 
# 
# This file contains crystal structure data downloaded from the 
# Cambridge Structural Database (CSD) hosted by the Cambridge 
# Crystallographic Data Centre (CCDC).
# 
# Full information about CCDC data access policies and citation 
# guidelines are available at http://www.ccdc.cam.ac.uk/access/V1 
# 
# Audit and citation data items may have been added by the CCDC. 
# Please retain this information to preserve the provenance of 
# this file and to allow appropriate attribution of the data. 
# 
#######################################################################

data_nishimura_231014_autored
_database_code_depnum_ccdc_archive 'CCDC 2329867'
loop_
_audit_author_name
_audit_author_address
'Koji Hirano'
;Osaka University
Japan
;
_audit_update_record             
;
2024-01-31 deposited with the CCDC.	2025-10-10 downloaded from the CCDC.
;
_audit_creation_date             2023-10-14
_audit_creation_method           
;
Olex2 1.5
(compiled 2023.08.24 svn.re1ec1418 for OlexSys, GUI svn.r6817)
;
_shelx_SHELXL_version_number     2017/1
_chemical_name_common            ?
_chemical_name_systematic        ?
_chemical_formula_moiety         'C19 H11 As S'
_chemical_formula_sum            'C19 H11 As S'
_chemical_formula_weight         346.26
_chemical_melting_point          ?
_chemical_oxdiff_formula         'C38 H22 As2 S2'
loop_
_atom_type_symbol
_atom_type_description
_atom_type_scat_dispersion_real
_atom_type_scat_dispersion_imag
_atom_type_scat_source
C C 0.0181 0.0091 'International Tables Vol C Tables 4.2.6.8 and 6.1.1.4'
H H 0.0000 0.0000 'International Tables Vol C Tables 4.2.6.8 and 6.1.1.4'
As As -0.9300 1.0051 'International Tables Vol C Tables 4.2.6.8 and 6.1.1.4'
S S 0.3331 0.5567 'International Tables Vol C Tables 4.2.6.8 and 6.1.1.4'

_shelx_space_group_comment       
;
The symmetry employed for this shelxl refinement is uniquely defined
by the following loop, which should always be used as a source of
symmetry information in preference to the above space-group names.
They are only intended as comments.
;
_space_group_crystal_system      triclinic
_space_group_IT_number           2
_space_group_name_H-M_alt        'P -1'
_space_group_name_Hall           '-P 1'
loop_
_space_group_symop_operation_xyz
'x, y, z'
'-x, -y, -z'

_cell_length_a                   7.6593(5)
_cell_length_b                   8.7731(6)
_cell_length_c                   11.3505(8)
_cell_angle_alpha                70.661(6)
_cell_angle_beta                 83.531(6)
_cell_angle_gamma                83.032(6)
_cell_volume                     712.21(9)
_cell_formula_units_Z            2
_cell_measurement_reflns_used    4302
_cell_measurement_temperature    123(2)
_cell_measurement_theta_max      75.9500
_cell_measurement_theta_min      4.1190
_shelx_estimated_absorpt_T_max   0.807
_shelx_estimated_absorpt_T_min   0.593
_exptl_absorpt_coefficient_mu    4.486
_exptl_absorpt_correction_T_max  1.00000
_exptl_absorpt_correction_T_min  0.73777
_exptl_absorpt_correction_type   multi-scan
_exptl_absorpt_process_details   
;
CrysAlisPro 1.171.42.81a (Rigaku Oxford Diffraction, 2023)
Empirical absorption correction using spherical harmonics,
implemented in SCALE3 ABSPACK scaling algorithm.
;
_exptl_absorpt_special_details   ?
_exptl_crystal_colour            yellow
_exptl_crystal_colour_primary    yellow
_exptl_crystal_density_diffrn    1.615
_exptl_crystal_density_meas      ?
_exptl_crystal_density_method    ?
_exptl_crystal_description       plate
_exptl_crystal_F_000             348
loop_
_exptl_crystal_face_index_h
_exptl_crystal_face_index_k
_exptl_crystal_face_index_l
_exptl_crystal_face_perp_dist
0 -5 0 0.0526
2 0 -6 0.0417
0 6 1 0.0613
-2 0 6 0.0212
1 -5 -4 0.0703
4 0 5 0.0172
-2 5 3 0.0567
-4 0 -5 0.0267

_exptl_crystal_size_max          0.132
_exptl_crystal_size_mid          0.072
_exptl_crystal_size_min          0.046
loop_
_exptl_oxdiff_crystal_face_indexfrac_h
_exptl_oxdiff_crystal_face_indexfrac_k
_exptl_oxdiff_crystal_face_indexfrac_l
_exptl_oxdiff_crystal_face_x
_exptl_oxdiff_crystal_face_y
_exptl_oxdiff_crystal_face_z
-0.1649 -5.4485 -0.3582 -0.6382 0.0837 0.7653
2.3149 -0.1387 -5.9134 0.8627 -0.1134 0.4929
-0.2757 5.5684 1.4972 0.4838 -0.0634 -0.8729
-2.2945 -0.2018 5.8129 -0.8909 0.1171 -0.4388
1.4071 -4.9053 -4.1442 -0.0002 0.0091 1.0000
4.0230 0.1163 4.5233 -0.0783 0.9918 0.1014
-2.2809 4.6130 2.8525 0.0187 -0.2427 -0.9699
-3.9818 -0.3109 -4.7037 0.0785 -0.9950 -0.0622

_exptl_transmission_factor_max   ?
_exptl_transmission_factor_min   ?
_diffrn_reflns_av_R_equivalents  0.0538
_diffrn_reflns_av_unetI/netI     0.0637
_diffrn_reflns_Laue_measured_fraction_full 0.984
_diffrn_reflns_Laue_measured_fraction_max 0.941
_diffrn_reflns_limit_h_max       9
_diffrn_reflns_limit_h_min       -9
_diffrn_reflns_limit_k_max       10
_diffrn_reflns_limit_k_min       -11
_diffrn_reflns_limit_l_max       13
_diffrn_reflns_limit_l_min       -14
_diffrn_reflns_number            6646
_diffrn_reflns_point_group_measured_fraction_full 0.984
_diffrn_reflns_point_group_measured_fraction_max 0.941
_diffrn_reflns_theta_full        67.684
_diffrn_reflns_theta_max         76.712
_diffrn_reflns_theta_min         4.140
_diffrn_ambient_temperature      123(2)
_diffrn_detector                 'Hybrid Pixel Array Detector'
_diffrn_detector_area_resol_mean 10.0000
_diffrn_detector_type            HyPix
_diffrn_measured_fraction_theta_full 0.984
_diffrn_measured_fraction_theta_max 0.941
_diffrn_measurement_details      
;
List of Runs (angles in degrees, time in seconds):

  # Type    Start    End  Width  t~exp~   \w     \q     \k     \f   Frames
#--------------------------------------------------------------------------
  1  \w    -54.00  -9.00   0.50    0.37    --  -42.55  98.00-162.00   90
  2  \w     -6.00  27.00   0.50    0.37    --  -42.55  98.00-162.00   66
  3  \w    -17.00  74.00   0.50    0.37    --   42.55 -98.00  90.00  182
  4  \w    127.00 153.00   0.50    1.48    --   96.50  98.00-162.00   52
  5  \w     89.00 115.00   0.50    1.48    --   96.50  98.00-162.00   52
  6  \w   -105.00 -61.00   0.50    1.48    -- -111.75  98.00-162.00   88
  7  \w    -36.00   2.00   0.50    0.37    --   42.55 -19.00  90.00   76
  8  \w     51.00  92.00   0.50    0.37    --   42.55-125.00 -60.00   82
  9  \w    -35.00  20.00   0.50    0.37    --   42.55 -37.00   0.00  110
 10  \w     60.00  85.00   0.50    0.37    --   42.55-125.00 120.00   50
 11  \w    -29.00   4.00   0.50    0.37    --   42.55 -19.00-150.00   66
 12  \w    -26.00  42.00   0.50    0.37    --   42.55 -57.00 -60.00  136
 13  \w     75.00 101.00   0.50    1.48    --   96.50  45.00 -60.00   52
 14  \w    102.00 156.00   0.50    1.48    --   96.50  45.00 150.00  108
 15  \w     22.00  47.00   0.50    1.48    --   96.50 -61.00 -90.00   50
 16  \w     23.00  50.00   0.50    1.48    --   96.50 -61.00-180.00   54
 17  \w     22.00  50.00   0.50    1.48    --   96.50 -61.00  30.00   56
 18  \w     62.00 102.00   0.50    1.48    --   96.50 -98.00  90.00   80
 19  \w    110.00 155.00   0.50    1.48    --   96.50  45.00 -60.00   90
 20  \w     83.00 108.00   0.50    1.48    --   96.50  45.00-180.00   50
 21  \w   -109.00 -54.00   0.50    1.48    -- -111.75 125.00 -30.00  110
 22  \w   -125.00 -73.00   0.50    1.48    -- -111.75-125.00 120.00  104
 23  \w   -103.00 -78.00   0.50    1.48    -- -111.75 125.00   0.00   50
 24  \w   -165.00-134.00   0.50    1.48    -- -111.75-125.00 120.00   62
 25  \w   -120.00 -37.00   0.50    1.48    -- -111.75 136.00-100.84  166
 26  \w   -164.00-136.00   0.50    1.48    -- -111.75 -77.00-180.00   56
 27  \w   -145.00 -88.00   0.50    1.48    -- -111.75 -61.00  30.00  114
 28  \w   -176.00-149.00   0.50    1.48    -- -111.75 -61.00  30.00   54
 29  \w   -125.00 -39.00   0.50    1.48    -- -111.75 143.00  39.85  172
 30  \w   -105.00 -40.00   0.50    1.48    -- -111.75 125.00-150.00  130
 31  \w   -166.00 -92.00   0.50    1.48    -- -111.75 -94.00 150.00  148
 32  \w    -85.00 -48.00   0.50    1.48    -- -111.75  61.00-120.00   74
 33  \w    -68.00 -42.00   0.50    1.48    -- -111.75  77.00 150.00   52
 34  \w    -89.00 -41.00   0.50    1.48    -- -111.75 125.00 -60.00   96
 35  \w   -125.00 -75.00   0.50    1.48    -- -111.75  77.00 150.00  100
 36  \w    -62.00 -36.00   0.50    1.48    -- -111.75  45.00-180.00   52
 37  \w   -142.00 -95.00   0.50    1.48    -- -111.75-125.00-120.00   94
 38  \w   -123.00 -83.00   0.50    1.48    -- -111.75 -77.00-180.00   80
 39  \w   -159.00 -99.00   0.50    1.48    -- -111.75 -98.00  90.00  120
;
_diffrn_measurement_device       'four-circle diffractometer'
_diffrn_measurement_device_type  
'XtaLAB Synergy, Single source at offset/far, HyPix'
_diffrn_measurement_method       '\w scans'
_diffrn_orient_matrix_type       
'CrysAlisPro convention (1999,Acta A55,543-557)'
_diffrn_orient_matrix_UB_11      0.1001731000
_diffrn_orient_matrix_UB_12      0.1212965000
_diffrn_orient_matrix_UB_13      -0.1095130000
_diffrn_orient_matrix_UB_21      0.1562460000
_diffrn_orient_matrix_UB_22      -0.0254158000
_diffrn_orient_matrix_UB_23      0.0809435000
_diffrn_orient_matrix_UB_31      0.0828259000
_diffrn_orient_matrix_UB_32      -0.1398392000
_diffrn_orient_matrix_UB_33      -0.0476485000
_diffrn_radiation_monochromator  mirror
_diffrn_radiation_probe          x-ray
_diffrn_radiation_type           'Cu K\a'
_diffrn_radiation_wavelength     1.54184
_diffrn_source                   'micro-focus sealed X-ray tube'
_diffrn_source_type              'PhotonJet (Cu) X-ray Source'
_reflns_Friedel_coverage         0.000
_reflns_Friedel_fraction_full    .
_reflns_Friedel_fraction_max     .
_reflns_number_gt                2483
_reflns_number_total             2821
_reflns_special_details          
;
 Reflections were merged by SHELXL according to the crystal
 class for the calculation of statistics and refinement.
 
 _reflns_Friedel_fraction is defined as the number of unique
 Friedel pairs measured divided by the number that would be
 possible theoretically, ignoring centric projections and
 systematic absences.
;
_reflns_threshold_expression     'I > 2\s(I)'
_computing_cell_refinement       'CrysAlisPro 1.171.42.81a (Rigaku OD, 2023)'
_computing_data_collection       'CrysAlisPro 1.171.42.81a (Rigaku OD, 2023)'
_computing_data_reduction        'CrysAlisPro 1.171.42.81a (Rigaku OD, 2023)'
_computing_molecular_graphics    'Olex2 1.5 (Dolomanov et al., 2009)'
_computing_publication_material  'Olex2 1.5 (Dolomanov et al., 2009)'
_computing_structure_refinement  'SHELXL 2017/1 (Sheldrick, 2015)'
_computing_structure_solution    'SHELXT 2018/2 (Sheldrick, 2018)'
_refine_diff_density_max         1.415
_refine_diff_density_min         -0.945
_refine_diff_density_rms         0.161
_refine_ls_extinction_coef       .
_refine_ls_extinction_method     none
_refine_ls_goodness_of_fit_ref   1.049
_refine_ls_hydrogen_treatment    constr
_refine_ls_matrix_type           full
_refine_ls_number_parameters     190
_refine_ls_number_reflns         2821
_refine_ls_number_restraints     0
_refine_ls_R_factor_all          0.0753
_refine_ls_R_factor_gt           0.0697
_refine_ls_restrained_S_all      1.049
_refine_ls_shift/su_max          0.000
_refine_ls_shift/su_mean         0.000
_refine_ls_structure_factor_coef Fsqd
_refine_ls_weighting_details     
'w=1/[\s^2^(Fo^2^)+(0.1357P)^2^+0.4966P] where P=(Fo^2^+2Fc^2^)/3'
_refine_ls_weighting_scheme      calc
_refine_ls_wR_factor_gt          0.1810
_refine_ls_wR_factor_ref         0.1901
_refine_special_details          ?
_olex2_refinement_description    
;
1. Fixed Uiso
 At 1.2 times of:
  All C(H) groups
2.a Aromatic/amide H refined with riding coordinates:
 C20(H20), C21(H21), C4(H4), C5(H5), C16(H16), C18(H18), C17(H17), C7(H7),
 C14(H14), C6(H6), C15(H15)
;
_atom_sites_solution_hydrogens   geom
_atom_sites_solution_primary     dual
_atom_sites_solution_secondary   ?
loop_
_atom_site_label
_atom_site_type_symbol
_atom_site_fract_x
_atom_site_fract_y
_atom_site_fract_z
_atom_site_U_iso_or_equiv
_atom_site_adp_type
_atom_site_occupancy
_atom_site_site_symmetry_order
_atom_site_calc_flag
_atom_site_refinement_flags_posn
_atom_site_refinement_flags_adp
_atom_site_refinement_flags_occupancy
_atom_site_disorder_assembly
_atom_site_disorder_group
As10 As 0.82064(6) 0.30523(6) 0.82014(4) 0.0453(3) Uani 1 1 d . . . . .
S9 S 0.72968(15) 0.02568(13) 0.70261(11) 0.0480(3) Uani 1 1 d . . . . .
C19 C 0.4148(6) 0.5152(6) 1.0306(4) 0.0492(11) Uani 1 1 d . . . . .
C2 C 0.5095(6) 0.1612(5) 0.8389(4) 0.0446(9) Uani 1 1 d . . . . .
C1 C 0.6771(6) 0.1639(5) 0.7816(4) 0.0435(9) Uani 1 1 d . . . . .
C13 C 0.8197(6) 0.4926(5) 0.6662(4) 0.0413(8) Uani 1 1 d . . . . .
C11 C 0.6008(6) 0.3678(6) 0.9074(4) 0.0484(10) Uani 1 1 d . . . . .
C3 C 0.4159(6) 0.0390(5) 0.8194(4) 0.0486(10) Uani 1 1 d . . . . .
C20 C 0.2744(6) 0.4262(7) 1.0249(4) 0.0527(11) Uani 1 1 d . . . . .
H20 H 0.163739 0.446560 1.062546 0.063 Uiso 1 1 calc R U . . .
C21 C 0.2970(6) 0.3117(6) 0.9659(4) 0.0497(11) Uani 1 1 d . . . . .
H21 H 0.202638 0.255027 0.964490 0.060 Uiso 1 1 calc R U . . .
C12 C 0.4643(6) 0.2788(6) 0.9065(4) 0.0487(10) Uani 1 1 d . . . . .
C8 C 0.5200(6) -0.0433(5) 0.7447(5) 0.0514(11) Uani 1 1 d . . . . .
C4 C 0.2441(7) -0.0086(6) 0.8623(5) 0.0569(13) Uani 1 1 d . . . . .
H4 H 0.170877 0.041914 0.912191 0.068 Uiso 1 1 calc R U . . .
C5 C 0.1855(8) -0.1320(6) 0.8290(6) 0.0702(17) Uani 1 1 d . . . . .
H5 H 0.072508 -0.163217 0.857483 0.084 Uiso 1 1 calc R U . . .
C16 C 0.8336(8) 0.7681(6) 0.4579(6) 0.0612(13) Uani 1 1 d . . . . .
H16 H 0.836406 0.860949 0.388153 0.073 Uiso 1 1 calc R U . . .
C18 C 0.9372(9) 0.6040(9) 0.6519(5) 0.0704(17) Uani 1 1 d . . . . .
H18 H 1.014935 0.586708 0.713310 0.084 Uiso 1 1 calc R U . . .
C17 C 0.9430(9) 0.7427(7) 0.5473(5) 0.0660(15) Uani 1 1 d . . . . .
H17 H 1.023181 0.817570 0.539774 0.079 Uiso 1 1 calc R U . . .
C7 C 0.4595(8) -0.1651(6) 0.7114(7) 0.0649(15) Uani 1 1 d . . . . .
H7 H 0.531253 -0.215793 0.661056 0.078 Uiso 1 1 calc R U . . .
C14 C 0.7083(9) 0.5194(7) 0.5726(6) 0.0685(16) Uani 1 1 d . . . . .
H14 H 0.627884 0.445027 0.579294 0.082 Uiso 1 1 calc R U . . .
C6 C 0.2916(8) -0.2098(6) 0.7542(7) 0.0721(18) Uani 1 1 d . . . . .
H6 H 0.249227 -0.291691 0.733218 0.087 Uiso 1 1 calc R U . . .
C15 C 0.7167(10) 0.6560(9) 0.4697(8) 0.096(3) Uani 1 1 d . . . . .
H15 H 0.641666 0.673156 0.406694 0.115 Uiso 1 1 calc R U . . .

loop_
_atom_site_aniso_label
_atom_site_aniso_U_11
_atom_site_aniso_U_22
_atom_site_aniso_U_33
_atom_site_aniso_U_23
_atom_site_aniso_U_13
_atom_site_aniso_U_12
As10 0.0406(3) 0.0618(4) 0.0285(3) -0.0084(2) -0.0023(2) -0.0035(2)
S9 0.0448(6) 0.0424(5) 0.0492(6) -0.0052(4) 0.0003(5) -0.0054(4)
C19 0.043(2) 0.076(3) 0.0214(17) -0.0078(18) -0.0083(16) 0.003(2)
C2 0.041(2) 0.051(2) 0.0283(18) 0.0055(16) -0.0040(16) -0.0031(17)
C1 0.042(2) 0.048(2) 0.0329(19) -0.0013(16) -0.0051(16) -0.0053(17)
C13 0.042(2) 0.050(2) 0.0308(18) -0.0130(16) 0.0008(16) -0.0055(17)
C11 0.044(2) 0.073(3) 0.0209(17) -0.0073(18) -0.0065(16) 0.001(2)
C3 0.045(2) 0.042(2) 0.040(2) 0.0126(17) -0.0063(18) -0.0029(17)
C20 0.041(2) 0.086(3) 0.0262(19) -0.012(2) -0.0033(16) -0.003(2)
C21 0.041(2) 0.073(3) 0.0260(18) -0.0035(18) -0.0042(16) -0.003(2)
C12 0.046(2) 0.066(3) 0.0222(18) -0.0003(17) -0.0046(16) 0.001(2)
C8 0.043(2) 0.039(2) 0.056(3) 0.0071(18) -0.005(2) -0.0046(17)
C4 0.044(2) 0.047(2) 0.054(3) 0.018(2) -0.004(2) -0.0038(19)
C5 0.049(3) 0.048(3) 0.083(4) 0.025(3) -0.015(3) -0.009(2)
C16 0.063(3) 0.043(2) 0.063(3) -0.001(2) 0.005(3) -0.005(2)
C18 0.072(3) 0.108(4) 0.033(2) -0.010(3) -0.001(2) -0.051(3)
C17 0.076(4) 0.080(4) 0.046(3) -0.021(3) 0.018(3) -0.043(3)
C7 0.051(3) 0.041(2) 0.088(4) 0.002(2) -0.013(3) -0.005(2)
C14 0.070(3) 0.055(3) 0.069(3) 0.011(2) -0.033(3) -0.023(2)
C6 0.052(3) 0.036(2) 0.107(5) 0.009(3) -0.015(3) -0.007(2)
C15 0.085(5) 0.076(4) 0.097(5) 0.033(4) -0.055(4) -0.026(3)

_geom_special_details            
;
 All esds (except the esd in the dihedral angle between two l.s. planes)
 are estimated using the full covariance matrix.  The cell esds are taken
 into account individually in the estimation of esds in distances, angles
 and torsion angles; correlations between esds in cell parameters are only
 used when they are defined by crystal symmetry.  An approximate (isotropic)
 treatment of cell esds is used for estimating esds involving l.s. planes.
;
loop_
_geom_bond_atom_site_label_1
_geom_bond_atom_site_label_2
_geom_bond_distance
_geom_bond_site_symmetry_2
_geom_bond_publ_flag
As10 C1 1.933(5) . ?
As10 C13 1.963(4) . ?
As10 C11 1.969(5) . ?
S9 C1 1.719(5) . ?
S9 C8 1.745(5) . ?
C19 C19 1.446(9) 2_667 ?
C19 C11 1.412(7) 2_667 ?
C19 C20 1.423(8) . ?
C2 C1 1.372(6) . ?
C2 C3 1.446(7) . ?
C2 C12 1.466(7) . ?
C13 C18 1.366(7) . ?
C13 C14 1.379(7) . ?
C11 C12 1.382(7) . ?
C3 C8 1.410(8) . ?
C3 C4 1.414(7) . ?
C20 H20 0.9300 . ?
C20 C21 1.365(8) . ?
C21 H21 0.9300 . ?
C21 C12 1.423(6) . ?
C8 C7 1.388(8) . ?
C4 H4 0.9300 . ?
C4 C5 1.394(9) . ?
C5 H5 0.9300 . ?
C5 C6 1.393(10) . ?
C16 H16 0.9300 . ?
C16 C17 1.334(9) . ?
C16 C15 1.373(9) . ?
C18 H18 0.9300 . ?
C18 C17 1.391(9) . ?
C17 H17 0.9300 . ?
C7 H7 0.9300 . ?
C7 C6 1.378(8) . ?
C14 H14 0.9300 . ?
C14 C15 1.371(8) . ?
C6 H6 0.9300 . ?
C15 H15 0.9300 . ?

loop_
_geom_angle_atom_site_label_1
_geom_angle_atom_site_label_2
_geom_angle_atom_site_label_3
_geom_angle
_geom_angle_site_symmetry_1
_geom_angle_site_symmetry_3
_geom_angle_publ_flag
C1 As10 C13 101.99(17) . . ?
C1 As10 C11 84.1(2) . . ?
C13 As10 C11 98.95(18) . . ?
C1 S9 C8 90.7(2) . . ?
C11 C19 C19 117.4(6) 2_667 2_667 ?
C11 C19 C20 124.2(4) 2_667 . ?
C20 C19 C19 118.4(6) . 2_667 ?
C1 C2 C3 111.3(4) . . ?
C1 C2 C12 114.7(4) . . ?
C3 C2 C12 134.0(4) . . ?
S9 C1 As10 131.2(3) . . ?
C2 C1 As10 113.8(4) . . ?
C2 C1 S9 114.5(4) . . ?
C18 C13 As10 117.3(4) . . ?
C18 C13 C14 118.2(5) . . ?
C14 C13 As10 124.5(4) . . ?
C19 C11 As10 124.2(4) 2_667 . ?
C12 C11 As10 112.5(4) . . ?
C12 C11 C19 123.3(4) . 2_667 ?
C8 C3 C2 111.6(4) . . ?
C8 C3 C4 117.4(5) . . ?
C4 C3 C2 131.0(5) . . ?
C19 C20 H20 119.0 . . ?
C21 C20 C19 122.0(4) . . ?
C21 C20 H20 119.0 . . ?
C20 C21 H21 119.9 . . ?
C20 C21 C12 120.3(5) . . ?
C12 C21 H21 119.9 . . ?
C11 C12 C2 114.5(4) . . ?
C11 C12 C21 118.5(5) . . ?
C21 C12 C2 126.9(5) . . ?
C3 C8 S9 111.8(4) . . ?
C7 C8 S9 125.4(4) . . ?
C7 C8 C3 122.8(5) . . ?
C3 C4 H4 120.4 . . ?
C5 C4 C3 119.2(6) . . ?
C5 C4 H4 120.4 . . ?
C4 C5 H5 119.1 . . ?
C6 C5 C4 121.9(5) . . ?
C6 C5 H5 119.1 . . ?
C17 C16 H16 120.3 . . ?
C17 C16 C15 119.5(5) . . ?
C15 C16 H16 120.3 . . ?
C13 C18 H18 119.3 . . ?
C13 C18 C17 121.4(5) . . ?
C17 C18 H18 119.3 . . ?
C16 C17 C18 119.9(5) . . ?
C16 C17 H17 120.0 . . ?
C18 C17 H17 120.0 . . ?
C8 C7 H7 120.5 . . ?
C6 C7 C8 119.0(6) . . ?
C6 C7 H7 120.5 . . ?
C13 C14 H14 120.1 . . ?
C15 C14 C13 119.7(5) . . ?
C15 C14 H14 120.1 . . ?
C5 C6 H6 120.1 . . ?
C7 C6 C5 119.8(6) . . ?
C7 C6 H6 120.1 . . ?
C16 C15 H15 119.4 . . ?
C14 C15 C16 121.3(6) . . ?
C14 C15 H15 119.4 . . ?

loop_
_geom_torsion_atom_site_label_1
_geom_torsion_atom_site_label_2
_geom_torsion_atom_site_label_3
_geom_torsion_atom_site_label_4
_geom_torsion
_geom_torsion_site_symmetry_1
_geom_torsion_site_symmetry_2
_geom_torsion_site_symmetry_3
_geom_torsion_site_symmetry_4
_geom_torsion_publ_flag
As10 C13 C18 C17 -178.4(5) . . . . ?
As10 C13 C14 C15 178.9(6) . . . . ?
As10 C11 C12 C2 -1.5(5) . . . . ?
As10 C11 C12 C21 -179.7(3) . . . . ?
S9 C8 C7 C6 178.4(4) . . . . ?
C19 C19 C20 C21 1.4(8) 2_667 . . . ?
C19 C11 C12 C2 -178.8(4) 2_667 . . . ?
C19 C11 C12 C21 3.0(6) 2_667 . . . ?
C19 C20 C21 C12 -0.6(7) . . . . ?
C2 C3 C8 S9 1.3(5) . . . . ?
C2 C3 C8 C7 -179.3(4) . . . . ?
C2 C3 C4 C5 179.9(4) . . . . ?
C1 S9 C8 C3 -0.8(3) . . . . ?
C1 S9 C8 C7 179.8(5) . . . . ?
C1 C2 C3 C8 -1.1(5) . . . . ?
C1 C2 C3 C4 178.6(4) . . . . ?
C1 C2 C12 C11 -3.3(5) . . . . ?
C1 C2 C12 C21 174.8(4) . . . . ?
C13 C18 C17 C16 -0.7(10) . . . . ?
C13 C14 C15 C16 -0.3(13) . . . . ?
C11 C19 C20 C21 -178.7(4) 2_667 . . . ?
C3 C2 C1 As10 -172.8(3) . . . . ?
C3 C2 C1 S9 0.5(4) . . . . ?
C3 C2 C12 C11 175.9(4) . . . . ?
C3 C2 C12 C21 -6.0(7) . . . . ?
C3 C8 C7 C6 -0.9(8) . . . . ?
C3 C4 C5 C6 -0.1(7) . . . . ?
C20 C21 C12 C2 -179.6(4) . . . . ?
C20 C21 C12 C11 -1.6(6) . . . . ?
C12 C2 C1 As10 6.6(5) . . . . ?
C12 C2 C1 S9 179.9(3) . . . . ?
C12 C2 C3 C8 179.6(4) . . . . ?
C12 C2 C3 C4 -0.6(8) . . . . ?
C8 S9 C1 As10 172.0(3) . . . . ?
C8 S9 C1 C2 0.2(3) . . . . ?
C8 C3 C4 C5 -0.3(6) . . . . ?
C8 C7 C6 C5 0.4(9) . . . . ?
C4 C3 C8 S9 -178.5(3) . . . . ?
C4 C3 C8 C7 0.9(7) . . . . ?
C4 C5 C6 C7 0.1(8) . . . . ?
C18 C13 C14 C15 -0.8(10) . . . . ?
C17 C16 C15 C14 1.0(13) . . . . ?
C14 C13 C18 C17 1.3(9) . . . . ?
C15 C16 C17 C18 -0.4(10) . . . . ?

_shelx_res_file                  
;
TITL nishimura_231014_autored_a.res in P-1
    nishimura_231014_autored.res
    created by SHELXL-2017/1 at 15:49:15 on 14-Oct-2023
REM Old TITL nishimura_231014_autored in P-1
REM SHELXT solution in P-1: R1 0.189, Rweak 0.010, Alpha 0.041
REM <I/s> 0.000 for 0 systematic absences, Orientation as input
REM Formula found by SHELXT: C15 S As
CELL 1.54184 7.6593 8.7731 11.3505 70.661 83.531 83.032
ZERR 2 0.0005 0.0006 0.0008 0.006 0.006 0.006
LATT 1
SFAC C H As S
UNIT 38 22 2 2

L.S. 20
PLAN  5
SIZE 0.05 0.07 0.13
CONF
fmap 2
MORE -1
BOND $H
ACTA
REM <olex2.extras>
REM <HklSrc "%.\\nishimura_231014_autored.hkl">
REM </olex2.extras>

WGHT    0.135700    0.496600
FVAR       0.55534
AS10  3    0.820641    0.305230    0.820138    11.00000    0.04062    0.06179 =
         0.02848   -0.00842   -0.00231   -0.00348
S9    4    0.729675    0.025684    0.702608    11.00000    0.04478    0.04237 =
         0.04919   -0.00524    0.00027   -0.00544
C19   1    0.414825    0.515160    1.030646    11.00000    0.04314    0.07629 =
         0.02138   -0.00778   -0.00831    0.00291
C2    1    0.509464    0.161216    0.838901    11.00000    0.04063    0.05122 =
         0.02825    0.00552   -0.00404   -0.00307
C1    1    0.677143    0.163861    0.781554    11.00000    0.04164    0.04799 =
         0.03290   -0.00133   -0.00511   -0.00531
C13   1    0.819729    0.492590    0.666211    11.00000    0.04209    0.05033 =
         0.03084   -0.01298    0.00082   -0.00548
C11   1    0.600824    0.367751    0.907438    11.00000    0.04445    0.07331 =
         0.02085   -0.00734   -0.00649    0.00109
C3    1    0.415927    0.038986    0.819402    11.00000    0.04495    0.04241 =
         0.03953    0.01264   -0.00630   -0.00294
C20   1    0.274379    0.426156    1.024913    11.00000    0.04118    0.08562 =
         0.02622   -0.01183   -0.00333   -0.00282
AFIX  43
H20   2    0.163739    0.446560    1.062546    11.00000   -1.20000
AFIX   0
C21   1    0.296997    0.311717    0.965878    11.00000    0.04055    0.07301 =
         0.02600   -0.00352   -0.00425   -0.00288
AFIX  43
H21   2    0.202638    0.255027    0.964490    11.00000   -1.20000
AFIX   0
C12   1    0.464288    0.278813    0.906472    11.00000    0.04574    0.06642 =
         0.02222   -0.00035   -0.00462    0.00148
C8    1    0.520026   -0.043330    0.744709    11.00000    0.04306    0.03932 =
         0.05570    0.00710   -0.00519   -0.00462
C4    1    0.244052   -0.008550    0.862316    11.00000    0.04410    0.04680 =
         0.05381    0.01820   -0.00369   -0.00377
AFIX  43
H4    2    0.170877    0.041914    0.912191    11.00000   -1.20000
AFIX   0
C5    1    0.185533   -0.131978    0.828989    11.00000    0.04933    0.04768 =
         0.08286    0.02469   -0.01493   -0.00865
AFIX  43
H5    2    0.072508   -0.163217    0.857483    11.00000   -1.20000
AFIX   0
C16   1    0.833575    0.768059    0.457939    11.00000    0.06285    0.04332 =
         0.06280   -0.00085    0.00481   -0.00478
AFIX  43
H16   2    0.836406    0.860949    0.388153    11.00000   -1.20000
AFIX   0
C18   1    0.937223    0.603951    0.651895    11.00000    0.07170    0.10750 =
         0.03297   -0.01017   -0.00092   -0.05070
AFIX  43
H18   2    1.014935    0.586708    0.713310    11.00000   -1.20000
AFIX   0
C17   1    0.943035    0.742652    0.547324    11.00000    0.07632    0.08046 =
         0.04610   -0.02147    0.01813   -0.04332
AFIX  43
H17   2    1.023181    0.817570    0.539774    11.00000   -1.20000
AFIX   0
C7    1    0.459548   -0.165108    0.711446    11.00000    0.05117    0.04108 =
         0.08751    0.00186   -0.01254   -0.00517
AFIX  43
H7    2    0.531253   -0.215793    0.661056    11.00000   -1.20000
AFIX   0
C14   1    0.708326    0.519356    0.572633    11.00000    0.06973    0.05534 =
         0.06873    0.01054   -0.03316   -0.02307
AFIX  43
H14   2    0.627884    0.445027    0.579294    11.00000   -1.20000
AFIX   0
C6    1    0.291588   -0.209843    0.754208    11.00000    0.05213    0.03602 =
         0.10728    0.00892   -0.01502   -0.00743
AFIX  43
H6    2    0.249227   -0.291691    0.733218    11.00000   -1.20000
AFIX   0
C15   1    0.716661    0.656015    0.469732    11.00000    0.08541    0.07571 =
         0.09728    0.03347   -0.05492   -0.02635
AFIX  43
H15   2    0.641666    0.673156    0.406694    11.00000   -1.20000
AFIX   0
HKLF 4


REM  nishimura_231014_autored_a.res in P-1
REM R1 =  0.0697 for    2483 Fo > 4sig(Fo)  and  0.0753 for all    2821 data
REM    190 parameters refined using      0 restraints

END

WGHT      0.1374      0.4964

REM Highest difference peak  1.415,  deepest hole -0.945,  1-sigma level  0.161
Q1    1   0.8710  0.2382  0.7812  11.00000  0.05    1.41
Q2    1   0.7681  0.3680  0.8631  11.00000  0.05    1.34
Q3    1   0.9413  0.2685  0.8756  11.00000  0.05    1.10
Q4    1   0.7493  0.2513  0.7931  11.00000  0.05    1.09
Q5    1   0.9146  0.3133  0.8622  11.00000  0.05    1.05
;
_shelx_res_checksum              82918
_olex2_submission_special_instructions 'No special instructions were received'
_oxdiff_exptl_absorpt_empirical_details 
;
Empirical correction (ABSPACK) includes:
- Absorption correction using spherical harmonics
- Frame scaling
;
_oxdiff_exptl_absorpt_empirical_full_max 1.978
_oxdiff_exptl_absorpt_empirical_full_min 0.607
